# Supplementary material for: Defining safety net hospitals in the health services research literature: a systematic review and critical appraisal
Source: BMC Health Serv Res. 2021 Mar 25;21:278. doi: 10.1186/s12913-021-06292-9 (PMC7993482; doi:10.1186/s12913-021-06292-9)
Supplement: Supplementary file 2 — Additional file 2. [file 12913_2021_6292_MOESM2_ESM.xlsx]

## Sheet: Data Extraction Table
Study #	Author & Year			Title	Journal	Data Source for SNH variables	SNH Operationalization	SNH Definition Category	Main Dependent Variable	# SNHs identified
1	(McHugh, et al 2009) Model 1			Understanding the Safety Net: Inpatient Quality of Care Varies Based on How One Defines Safety-Net Hospitals	Medical Care Research and Review	AHA	calculated total uncompensated care by summing bad debt and charity care, adjusted by the hospital’s cost-to-charge ratio OR ratio of uncompensated care expenses to total uncompensated care provided by all hospitals in the market.	uncompensated care	Quality	697
1	McHugh et al 2009 Model 2			Understanding the Safety Net: Inpatient Quality of Care Varies Based on How One Defines Safety-Net Hospitals	Medical Care Research and Review	AHA	all public hospitals and all members of the Council of Teaching Hospitals and Health Systems (COTH)	facility chracteristics	Quality	1323
1	McHugh et al 2009 Model 3			Understanding the Safety Net: Inpatient Quality of Care Varies Based on How One Defines Safety-Net Hospitals	Medical Care Research and Review	AHA	Medicaid caseload (inpatient discharges) greater or equal to one standard deviation above the state median.	Medicaid caseload	Quality	612
2	McHugh, Martin, Orwat, & Van Dyke, 2011			Medicare’s Policy to Limit Payment for Hospital-Acquired Conditions: The Impact on Safety Net Providers	Journal of Healthcare for the Poor and Underserved	AHA	Medicaid caseload greater than or equal to one standard deviation above the state average.	Medicaid caseload	Quality
3	(Ross et al., 2012)			Based On Key Measures, Care Quality For Medicare Enrollees At Safety-Net And Non-Safety-Net Hospitals Was Almost Equal	Health Affairs	AHA	All urban public hospitals plus urban hospitals with an annual medicaid caseload that was greater than one standard deviation above the state mean	Medicaid caseload + facility characteristics	Quality	Only urban SNHs
4	(Bradley, Dahman, Shickle, & Lee, 2012)			SurgeryWait Times and Specialty Services for Insured and Uninsured Breast Cancer Patients: Does Hospital Safety Net Status Matter?	Health Services Research	AHA and Virginia Health Information discharge data	Proportion of charges for charity care plus proportion of charges for Medicaid plus receipt of DSH funds	uncompensated care +DSH status+Medicaid caseload	Quality	State of VA hospitals
5	(McHugh, Carthon, et al., 2012)			Impact of Nurse Staffing Mandates on Safety-Net Hospitals: Lessons from California	Milbank Quarterly	AHA	Medicaid caseload (inpatient discharges) greater or equal to one standard deviation above the state median.	Medicaid caseload	Quality	State of CA hospitals
6	(Fingar, Coffey, Mulcahy, Andrews, & Stocks, 2018)			Shifts in Medicaid and Uninsured Payer Mix at Safety-Net and Non-Safety-Net Hospitals During the Great Recession	Journal of Healthcare Management	Healthcare Cost and Utilization Project State Inpatient Databases from 38 states, AHA	Top quartile of Medicaid and uninsured discharges	Medicaid caseload + uncompensated care	Quality	Not a national sample
7	Bakhsheshian et al 2018			Safety-Net Hospitals Have Higher Complication and Mortality Rates in the Neurosurgical Management of Traumatic Brain Injuries	World Neurosurgery	HCUP NIS	top quartile of % of charges for no insurance or Medicaid	Medicaid caseload + uncompensated care	Quality	Patient level analysis
8	(Herrin et al., 2015)			Community Factors and Hospital Readmission Rates	Health Services Research	AHA	Medicaid admission rate was more than one standard deviation above the state average	Medicaid caseload	Quality	560
9	(Herrel, Ye, & Miller, 2015)			Utilization and Outcomes of Inpatient Urological Care at Safety Net Hospitals	Journal of Urology	NIS	proportion of discharges with payer Medicaid or self-pay - top quartile	Medicaid caseload + uncompensated care	Quality	Not a national sample
10	(Sheingold, Zuckerman, & Shartzer, 2016)			Understanding Medicare Hospital Readmission Rates And Differing Penalties Between Safety-Net And Other Hospitals	Health Affairs	Medicare’s Healthcare Cost Report Information System (HCRIS)	DSH Index (top 20% percent)	DSH status	Quality	Patient level analysis
11	(Carey & Lin, 2016)			Hospital Readmissions Reduction Program: Safety-Net Hospitals Show Improvement, Modifications To Penalty Formula Still Needed	Health Affairs	Medicare’s Healthcare Cost Report Information System (HCRIS)	% of patients in SSI, took top quartile hospitals.	patient case mix	Quality	Condition specific analyses
12	(Figueroa, Joynt, Zhou, Orav, & Jha, 2017)			Safety-Net Hospitals Face More Barriers Yet Use Fewer Strategies to Reduce Readmissions	Medical Care	Unclear	top quartile of DSH patient percentage (DSH indeX from AHA survey)	DSH status	Quality	Purposive sample of SNH for survey
13	Salerno 2017 Model 1			Trends in readmission rates for safety net hospitals and non-safety net hospitals in the era of the US Hospital Readmission Reduction Program: a retrospective time series analysis using Medicare administrative claims data from 2008 to 2015	BMJ Open	AHRQ SES Index	AHRQ SES Index: We defined patients with low SES as those who live in a zip code with a SES index score in the lowest quartile of all zip codes.	patient case mix	Quality	797
13	(Salerno et al., 2017). Model 2			Trends in readmission rates for safety net hospitals and non-safety net hospitals in the era of the US Hospital Readmission Reduction Program: a retrospective time series analysis using Medicare administrative claims data from 2008 to 2015	BMJ Open	AHA	any public hospital plus any private hospital with an annual Medicaid caseload that is greater than 1 SD above the mean of its respective state’s private hospital Medicaid caseload.	Medicaid caseload + facility characteristics	Quality	not reported for model 2
14	Joynt & Jha 2013			Characteristics of Hospitals Receiving Penalties Under the Hospital Readmissions Reduction Program	JAMA	AHA	highest quartile of DSH indeX	DSH status	Cost	769
15	(Gilman et al., 2014)			California Safety-Net Hospitals Likely To Be Penalized By ACA Value, Readmission, And Meaningful-Use Programs	Health Affairs	the Medicare Impact File for 2013	The sum of the proportion of a hospital’s hospital days used by elderly patients receiving Supplemental Security Income and its proportion of nonelderly Medicaid patient days (top quartile).	DSH status	Cost	State of CA hospitals
16	(Reiter, Jiang, & Wang, 2014)			Facing the Recession: How Did Safety-Net Hospitals Fare Financially Compared with Their Peers	Health Services Research	AHRQ HCUP; AHA	Percentage of total patients covered by Medicaid or Uninsured - top quartile	Medicaid caseload + uncompensated care	Cost	Not a national sample
17	(Hoffman, Tilson, & Yakusheva, 2018)			The Financial Impact of an Avoided Readmission for Teaching and Safety-Net Hospitals Under Medicare’s Hospital Readmission Reduction Program	Medical Care Research and Review	Medicare’s Healthcare Cost Report Information System (HCRIS)	top quartile of DSH adjustment	DSH status	Cost	Conditions specific sample selection
18	(Bazzoli, Thompson, & Waters, 2018 Model 1			Medicare Payment Penalties and Safety Net Hospital Profitability: Minimal Impact on These Vulnerable Hospitals	Health Services Research	Medicare’s Healthcare Cost Report Information System (HCRIS)	Mdicare DSH indeX in the top quartile	facility chracteristics	Cost	1194
18	(Bazzoli, Thompson, & Waters, 2018 Model 2			Medicare Payment Penalties and Safety Net Hospital Profitability: Minimal Impact on These Vulnerable Hospitals	Health Services Research	AHA	public hospitals	DSH status	Cost	640
19	(Gilman et al., 2015) [Annals of IM]			The Financial Effect of Value-Based Purchasing and the Hospital Readmissions Reduction Program on Safety-Net Hospitals in 2014: A Cohort Study	Annals of Internal Medicine	Medicare’s Healthcare Cost Report Information System (HCRIS); AHA	Medicare DSH patient % (Top Quartile)	DSH status	Cost	755
19	(Gilman et al., 2015) [Annals of IM] Model 2			The Financial Effect of Value-Based Purchasing and the Hospital Readmissions Reduction Program on Safety-Net Hospitals in 2014: A Cohort Study	Annals of Internal Medicine	Medicare’s Healthcare Cost Report Information System (HCRIS); AHA	Medicare uncompensated care cost (UCC) payment per bed (Top Quartile)	DSH status	Cost	755
20	Gilman, Adams, Hockenberry, Milstein, Wilson, Becker 2015) [Health Affairs]			Safety-Net Hospitals More Likely Than Other Hospitals To Fare Poorly Under Medicare’s Value Based Purchasing	Health Affairs	Medicare’s Healthcare Cost Report Information System (HCRIS); AHA	Medicare DSH patient % - top quartile	DSH status	Cost	673
21	Bazzoli, Lee, Hsieh, & Mobley, 2012			The Effects of Safety Net Hospital Closures and Conversions on Patient Travel Distance to Hospital Services	Health Services Research	AHRQ HCUP; AHA	All public hospitals plus hospitals with Medicaid share of inpatient days one standard deviation above the MSA mean.	Medicaid caseload + facility characteristics	Access	Only urban SNHs
22	(Lasser et al., 2016)			Massachusetts health reform’s effect on hospitals’ racial mix of patients and on patients’ use of safety-net hospitals	Medical Care	All payer inpatient discharge database from MA, NY, NJ	% of Medicaid patients plus self-pay and indigent. (top quartile)	Medicaid caseload + uncompensated care	Access	State of MA; patient level analysis
